# Supplementary material for: Snakebite Treatment in Tanzania: Identifying Gaps in Community Practices and Hospital Resources
Source: Int J Environ Res Public Health. 2022 Apr 13;19(8):4701. doi: 10.3390/ijerph19084701 (PMC9024466; doi:10.3390/ijerph19084701)
Supplement: Supplementary file 1 [file ijerph-19-04701-s001.zip]

Archive with 5 entries (5 files):
- S1.xlsx
- S2.xlsx
- S3.pdf
- S4.csv
- S5.csv
