# Supplementary material for: Snakebite Treatment in Tanzania: Identifying Gaps in Community Practices and Hospital Resources
Source: Int J Environ Res Public Health. 2022 Apr 13;19(8):4701. doi: 10.3390/ijerph19084701 (PMC9024466; doi:10.3390/ijerph19084701)
Supplement: Supplementary file 1 [file ijerph-19-04701-s001.zip › S1.xlsx]

## Sheet: Sheet1
ID (cleaned)	year	YOB	program	sex	grewup1rural2urban	FAOecoregions	treatment	treatmentcodes
2018-15	2018	1997	bscn	m	1	TR	Tie the bitten area Taken to hospital for treatment	tie, hospital
2018-34	2018	1997	bscn	m	1	TR	They tie the area above the bitten to prevent flow of blood to rest of the body, then they wickerwork the bitten area and place a stone called snake stone that absorb all venom then after they send to hospital for medical treatment.	tie, bandage, snakestone, hospital
2018-36	2018	1995	bscn	m	1	TS	Most of people after snake bite did first aid such as kill snake and observe kind of snake and treat the area bite by the snake and send casualty to hospital for more treatment.	identifysnake, firstaid, hospital, traditionalmedicine
2018-35	2018	1997	bscn	m	1	TMDF	First they tighten the upper point immediately to the bitten site to prevent further transmission then Second they cut the bitten site and place a snake stone Third we send the victim to the hospital.	tie, cutbittenarea, snakestone, hospital, traditionalmedicine
2018-57	2018	1996	bscn	m	1	TMS	Firstly if somebody is bitten with a snake is required to be given a first aid. This is through closing with elastic material to the proximal part of the wound and removing the snake teeth if they are left at the wound. And then sending the casualty faster to hospital.	firstaid, tie, removeteeth, hospital, identifysnake
2018-56	2018	1996	bscn	m	1	TMDF	According to my location, when person bite with snake quickly, taking the one hundred coin and hold to the area where seems to be bite by the snake.	coin, coin.100shillingcoin, cutbittenarea, tie
2018-50	2018	1995	bscn	m	1	TS	They were use local medicine to treat the area where bite, such as the use like a stone and other local medical especially in the village.	traditionalmedicine, snakestone, tie
2018-54	2018	1995	bscn	m	1	TDF	Many of people who bitten by snake, they tried to treat themselves in first aid step by tie up the area above the biting site to prevent the spread of poison.	firstaid, tie
2018-47	2018	1995	bscn	m	1	TS	They do some traditional medication mostly than hospitalized treatment. Most of people rely on traditional healers	traditionalmedicine, hospital
2018-49	2018	1996	bscn	m	1	TS	Most of the people whom get bitten from snake normally get traditional treatment, especially the herbal ones.	traditionalmedicine, traditionalmedicine.herb, firstaid, tie, hospital
2018-9	2018	1995	bscn	m	1	TS	They were sent to hospital and the venomous was sucked.	hospital, suckoutvenom
2018-6	2018	1997	bscn	f	1	TR	First of all they tight upper area from bite area by rope and they go hospital	tie, hospital
2018-7	2018	1997	bscn	f	1	TDF	They tight above the place bitten so as to prevent flow of poison into the heart through blood.	tie
2018-18	2018	1995	bscn	m	1	TMDF	They perform the traditional procedures to prevent the spread of poison which the body through tying near to the bites area which may reduce the pain and spread of poison.	tie, traditionalmedicine
2018-16	2018	1996	bscn	m	1	TS	Before taking any kind of medication tie above the bitten area to avoid the further spread of venom, then take anti-venom especially 'alkaline medicals'	tie, pav
2018-26	2018	1996	bscn	m	1	NA	They prevent the spread of the snake venom through blood by tighting the upper and lower of the injured part.	tie
2018-17	2018	1996	bscn	m	1	TMS	Many they given first aid and after that take to the hospital for more treatments	firstaid, hospital
2018-4	2018	1998	bscn	m	1	TMS	After been bitten by snakes people are normally sent to traditional healers who seem to be very talented in the treatment of snakebites and detoxification of venom produced by snakes.	traditionalmedicine
2018-43	2018	1997	bscn	m	1	TS	Treatment is by snake stone which sticks once placed in a bite site.	snakestone
2018-33	2018	1996	bscn	m	1	TMS	There is special stone used to withdraw the venom, you make the area to bleed and then place the stone while bleeding for at least 6 hours.	snakestone
2018-25	2018	1997	bscn	m	1	TMS	It depends on the area of injury, but they tend to tie the area above the injury and apply some herbs medicine which are helpful.	tie, traditionalmedicine, traditionalmedicine.herb
2018-12	2018	1996	bscn	f	1	TR	Firstly, the poison is removed on the site of bite or injury Secondly, According to traditional beliefs, Our leaders use "One hundred shillings" (shilingi Mia) or "Jiwe la sumu" (snake stone) so as to remove all poison from the body.	suckoutvenom, coin, coin.100shillingcoin, snakestone
2018-19	2018	1997	bscn	m	1	TMS	Some went for hospital treatment Others got only the first aid for snake bite.	hospital, firstaid
2018-22	2018	1997	bscn	m	1	TDF	In our area there were small stone that always used to remove snake venom	snakestone
2018-31	2018	1996	bscn	m	1	NA	Some people in the village use traditional medicine from different trees to treat snake venomous but also some people get to the hospital for more treatment	traditionalmedicine
2018-5	2018	1996	bscn	m	1	TMS	There is certain local pill that have ability to extract all venom from the bite site.	traditionalmedicine
2018-52	2018	1998	bscn	m	2	TMS	A treatment it quickly attend to hospital and remove poison or to be provided a antidote of a venom.	hospital, pav
2018-20	2018	1996	bscn	m	1	TS	People get bite with snake hence their treatment were given firstly first Aid hence to remove complications before they taken to hospital	firstaid, hospital
2018-8	2018	1997	bscn	m	1	TS	(i) They were sent to hospital (ii) Some used traditional medicine (iii) Some used "jiwe la sumu" (antivenom stone) or one hundred shilling coins	hospital, traditionalmedicine, snakestone, coin, coin.100shillingcoin
2018-41	2018	1997	bscn	m	1	TMS	After snakebite they tie proximal part and find for milk of lactating mother or they grind vegetation leaves (e.g. msongwa) and swab it over the injury.	tie, traditionalmedicine, traditionalmedicine.msongwa, traditionalmedicine.milk, suckoutvenom, cutbittenarea, suckoutvenom
2018-48	2018	1996	bscn	m	1	TMS	They use some herbs that are made in form of stone shape to absorb the venom.	traditionalmedicine, traditionalmedicine.herb, snakestone
2018-28	2018	1995	bscn	m	1	TMDF	They are given a iron stone placed on the bitten area used to absorb all the poisonous.	snakestone, coin
2018-27	2018	1997	bscn	f	1	TS	For bitten people they are being punctured around the bitten area then the one hundred coin is put on the punctured area to absorb the venom.	cutbittenarea, coin, coin.100shillingcoin
2018-3	2018	1997	bscn	m	1	TMS	Some people they use mouth to suck the poison as a first aid, others use the stones known as snake stone to suck poison in the wound.	suckoutvenom, snakestone
2018-2	2018	1996	bscn	m	1	TMDF	NA	traditionalmedicine
19-2017	2017	1993	bscn	m	1	TMDF	They used tradition medicine and get healed (improvement)	traditionalmedicine
18-2017	2017	1978	bscn	f	1	TS	They apply a tournquet a tie above the site of the bite, then application of a something called (jiwe la sumu ya nyoka) snake stone after there they seek for medical attention.	tie, snakestone, hospital
17-2017	2017	1994	bscn	f	1	TMS	NA	identifysnake
16-2017	2017	1995	bscn	m	2	TDF	They receive medication in the hospital They use special stone to remove snake poisons	hospital, snakestone
15-2017	2017	1995	bscn	m	1	TMS	They use local medicine for treatment	traditionalmedicine
14-2017	2017	1993	bscn	m	2	TMDF	Put a jewelry that take away the venom	snakestone
13-2017	2017	1993	bscn	m	1	TMDF	They use the snake stone to remove venom.	snakestone
2017-12-01	2017	1996	bscn	f	1	TMDF	They take the snakes stones and put on the affected/bitten area	snakestone
2017-11-01	2017	1995	bscn	m	1	NA	Tie the part of the bite and then sent to the hospital.	tie, hospital
2017-10-01	2017	1996	bscn	m	1	TMS	Use of natural medicine. The snake stone which attached to bite site of the body to absorb all Venom spread in the body.	traditionalmedicine, snakestone
2017-09-01	2017	1996	bscn	m	1	TS	First they tie above the place of bite, then they took stones which can suck snake's poisons.	tie, snakestone
2017-08-01	2017	1995	bscn	m	1	TMDF	Tie the area of bite above with tourniquet so as to prevent the spread of venom, before going to the hospital for Medication	tie, hospital
2017-07-01	2017	1996	bscn	f	1	TMS	NA	tie
2017-06-01	2017	1996	bscn	f	2	TR	NA	NA
2017-05-01	2017	1995	bscn	m	1	TMS	They do home treatment to remove the poisons.	hometreatment
2017-04-01	2017	1990	bscn	f	2	TS	They use tribe medication but I don't remember about the name of the drug.	traditionalmedicine
2017-03-01	2017	1996	bscn	m	1	TS	Traditional treatment	traditionalmedicine
2017-02-01	2017	1989	bscn	f	1	NA	There is a special stone (Jiwe la nyoka) snake stone they use to put on the site but small incision is done before you place the stone.	snakestone, cutbittenarea
2017-01-01	2017	1994	bscn	f	1	TS	They put a black stone which is believable that it draws all of the poison from the bite area. Some put a tight cloth over the affected area and put some few surgical to bleed.	snakestone, tie, cutbittenarea
24-2017	2017	1996	bscn	f	2	TMS	They go to hospital for medical treatment but other decide to go to witch doctor because the believe that being bitten by snake is not normal you are witched with somebody else.	hospital, traditionalmedicine
25-2017	2017	1995	bscn	f	1	NA	Tying just above the bitten area with a piece of cloth	tie, coin, coin.100shillingcoin
23-2017	2017	1993	bscn	m	1	TMS	Tying the area from bite to the where blood is returning, using cow milk around a bite	tie, traditionalmedicine, traditionalmedicine.milk
26-2017	2017	1996	bscn	f	2	TS	Wash the wound Applying snake stone on the bitten site	washwound, snakestone
28-2017	2017	1996	bscn	m	1	TS	The treatment ordered of hospital where the person given the medication.	hospital, pav
30-2017	2017	NA	bscn	NA	1	TS	The treatment ordered of hospital where the person given the medication.	tie, hospital
31-2017	2017	1994	NA	m	1	NA	First of all they tie above the area bitten by piece of cloth to reduce the wide spread of poison. Second they stab the area bitten by razor blade. Then they apply stone special for removing poison or they use coin.	tie, cutbittenarea, snakestone, coin, coin.100shillingcoin, noalcohol
32-2017	2017	1978	other	f	1	TS	They do put the kind of stone <Black> they buy it and put at the site after small incisions, to suck the snake poison.	snakestone, cutbittenarea
20-2017	2017	1996	bscn	f	2	TR	NA	snakestone
21-2017	2017	1994	NA	m	1	NA	Most of them use natural healers/medicine to treat a person who get bitten.	traditionalmedicine
22-2017	2017	1997	bscn	f	2	TMS	Place the rope above the area of bite Cut the place of bite to allow toxin to move out Some use stone called Jiwe la nyoka (snake stone)	tie, cutbittenarea, snakestone
27-2017	2017	1997	bscn	f	1	TS	They tie near the area bitten by snake and remove the snakes' teeth. After that they put snake stones on the bitten area since they believe that stones absorb the snakes' poisons.	tie, removeteeth, snakestone
29-2017	2017	1986	bscn	NA	1	TDF	Most of time use traditional medicine	traditionalmedicine
33-2017	2017	1969	other	f	1	TMS	There is snake stone (jiwe la nyoka) available all over and most are from Shinyanga and now available at Dar es Salaam. They put on the bite areas and the suck out the blood if it drop they believe the poison is out and you're cured.	snakestone, tie, cutbittenarea
34-2017	2017	1978	other	f	1	TMS	They usually used traditional medicine called jiwe (stone)	cutbittenarea, snakestone, traditionalmedicine, traditionalmedicine.herb
108-2016	2016	1990	other	m	1	TMS	They washing up the area before they went to the hospital for further management.	washwound, hospital
109-2016	2016	1993	other	m	1	TMS	My mother has been bitten by snake, the way forward was to go to hospital for more evaluation and treatment because her leg was swelling up!	hospital
238-2016	2016	1980	bscn	f	1	TDF	NA	NA
237-2016	2016	1993	other	NA	2	TS	They went to the hospital to see the physician for medications after being taken through with first aid.	hospital, firstaid
236-2016	2016	1996	other	f	1	TMDF	They are given first aid by being closing the rope and sent to the hospital	firstaid, tie, hospital
224-2016	2016	1993	bscn	m	2	TS	They take a rope and close at the top from the point where they are bitten to prevent the poison to spread throughout the body, and they go to hospital for further treatment.	tie, hospital, coin, traditionalmedicine, traditionalmedicine.herb
220-2016	2016	1993	bscn	m	1	TMDF	There is a natural stone (snake stone) which attached to the area of bite, hence stone absorb the snake poison from the body.	snakestone
207-2016	2016	1995	bscn	m	1	TMDF	Others go to hospital while others go to traditional healers.	hospital, traditionalmedicine, snakestone
110-2016	2016	1992	bscn	m	1	TMDF	They made a small cut above the bitten part. They put the snake stone on the bitten area. They put the 100 coin for absorbing the venom. Later the patient rushed to hospital for further treatment.	cutbittenarea, tie, coin, coin.100shillingcoin, snakestone, hospital
111-2016	2016	1994	bscn	m	1	TR	NA	NA
240-2016	2016	1993	other	m	2	TMDF	Through administering the fresh milk as the first aid hence sent to hospitals And also using poison stone	traditionalmedicine, traditionalmedicine.milk
239-2016	2016	1994	other	m	1	NA	Suck by mouth after removing teeth at the bite site then make incision using sharp tool.	suckoutvenom, cutbittenarea
234-2016	2016	1995	bscn	m	1	TMS	They use kerosine and transfer them to the hospital for further treatment.	traditionalmedicine, traditionalmedicine.kerosine, hospital
235-2016	2016	1995	bscn	f	1	TS	Yes people get antivenom for treatment and other cultural method like use of special stones for treatment.	pav, snakestone
233-2016	2016	1995	bscn	f	1	TR	They usually use snake stone for treatment	snakestone
232-2016	2016	1993	bscn	f	1	TMDF	Other people use tradition believes and if bite is severe they go to hospital	traditionalmedicine, hospital, snakestone
231-2016	2016	1993	bscn	m	1	TS	Some go to traditional healers Some go to hospital for treatment	traditionalmedicine, hospital
230-2016	2016	1994	bscn	m	1	TMDF	Some use traditional medications, black stones Some look for antivenom in the hospitals.	traditionalmedicine, snakestone, pav, hospital
229-2016	2016	1994	other	m	1	TMS	They use traditional medicine Other go to hospital	traditionalmedicine, traditionalmedicine.kerosine, hospital
228-2016	2016	1995	bscn	m	2	TR	NA	NA
225-2016	2016	1994	bscn	m	1	TMDF	They first used a local means of snake bites treatment and then were taken to hospital	traditionalmedicine, hospital
223-2016	2016	1993	bscn	m	1	TMDF	first aid is given to the victim prior to sending him or her to the hospital	firstaid, hospital
222-2016	2016	1993	bscn	m	1	TMS	first, they provide with first aid by tying the upper area from bitten area, to prevent the flow of poison to whole body Secondly, they send the victim to hospital for further treatment	firstaid, tie, hospital
18-2015	2015	1990	bscn	m	1	TS	Tie upper part of the site of bite. Make small cuts to drain blood with venom from bite site Apply snake stones (jiwe la nyoka) small (black) at the site of bite after making small cut which binds tightly until venom goes off.	tie, cutbittenarea, snakestone
19-2015	2015	1988	other	m	2	TR	They send victim to the hospital	hospital
49-2015	2015	1991	bscn	m	1	TS	Most in our village the use local herbs and few of them are treated in hospitals	traditionalmedicine, traditionalmedicine.herb, hospital
56-2015	2015	1994	bscn	f	1	TMS	They tie the area being bitten by using a rope also they use a certain stone which helps to absorb the poison.	tie, snakestone, miscconv, miscconv.injuredpartbelowheartlevel
44-2015	2015	1989	other	m	1	TDF	Tying with a cloth tightly They use dark stone	tie, snakestone
16-2015	2015	1990	bscn	m	1	TDF	Attaching coins on the bitten site. (50, 100) coins. Tying firmly the part above the bitten site if it's at the lower or upper extremities. Attaching snake stones.	coin, coin.100shillingcoin, coin.50shillingcoin, tie, snakestone, cutbittenarea, traditionalmedicine
47-2015	2015	1994	bscn	m	2	TMDF	They are given antivenom known as snake stone	snakestone, traditionalmedicine
29-2015	2015	1993	other	f	1	TMDF	Many people use snake stone, others go to hospital when are given	snakestone, hospital
17-2015	2015	1980	bscn	f	1	TMS	Some put the snake stone on the place where they have been bitten believing that the stone will absorb the toxic from the system.	snakestone, miscconv, miscconv.tiedonotblock
23-2015	2015	1991	bscn	m	1	TS	They used to tie above the bitten site to prevent spread of venom and finally look for anti-snake stone if available before going to the hospital for further treatment.	tie, snakestone, hospital
116-2015	2015	1995	other	f	1	NA	They usually tie the area above the wound to prevent blood flow. Also they is certain medicine known as Jiwe la nyoka (snake stone)	tie, snakestone
118-2015	2015	1993	bscn	m	2	TMDF	(i) Apply tourniquet above bitten area. (ii) Cutting or small surgery to remove snake teeth. (iii) They apply charcoal to absorb venom.	tie, cutbittenarea, removeteeth, snakestone, snakestone.charcoal
119-2015	2015	1982	bscn	m	1	TS	They do tie above bitten area (few centimeters) with a clean cloth.	tie
127-2015	2015	1994	bscn	f	2	TR	For example the bites occur in a leg. They use a rope to tie the area above so as to prevent a venom to spread.	tie
57-2015	2015	1995	other	f	1	TS	We should know the first aid for snakebite treatment for people who will be bitten by snakes.	snakestone
58-2015	2015	1987	bscn	f	2	NA	There was a certain small stone owned by traditional healers. Once bitten they place it where you have been bitten and if the stone falls you will die, but if it remains still on the injured area you survive.	snakestone
60-2015	2015	1992	bscn	f	1	TS	They start with first aid, if it is at home by tying the area above the bitten area to prevent venom blood from spreading all the body. Followed by cutting the bitten area to allow venomous blood to come out and people is sent to hospital to be given antivenom.	tie, cutbittenarea, hospital, snakestone
61-2015	2015	1987	bscn	f	2	TMS	I don't know	NA
75-2015	2015	1993	other	f	1	TMS	They always drinks fresh milk because fresh milk it will easy distributed to the body and remove poison	traditionalmedicine, traditionalmedicine.milk
32-2015	2015	1990	bscn	f	1	TS	NA	NA
31-2015	2015	1990	bscn	m	1	TMS	NA	NA
40-2015	2015	1989	bscn	m	1	TDF	Tying the bitten site to avoid flowing of venom to unbitten site Covering the site of bitten In hospital fluids are used.	tie, bandage, hospital, hospital.iv, snakestone
39-2015	2015	1975	bscn	f	2	TR	Give antivenom injection. Give intravenous fluids. Dressing by normal saline.	pav, hospital, hospital.iv
34-2015	2015	NA	bscn	f	1	TS	they apply snake stone in the bitten area by using razor blade to remove blood and apply the stone which is black.	snakestone, cutbittenarea
133-2015	2015	1992	other	m	2	TDF	Tying with a rope at the area above the site of bite if possible, then injure the site with blade so that bleeding occurs and apply a special stone at the site of bite then taking victim to hospital.	tie, cutbittenarea, snakestone
41-2015	2015	1992	bscn	f	1	TS	By tying the area above the wound.	tie, firstaid
206-2019	2019	1998	bscn	f	2	TS	They tie at the upper area on where a snake bite a person in order to prevent further spread of venomous to other body parts.	tie
2019-02-01	2019	1999	bscn	f	1	TMS	For first aid, people tighten the area above the bitten area to avoid the transmission of the venom to the heart and other body parts.	tie, hospital, identifysnake
145-2019	2019	1997	bscn	m	1	TMDF	I don't know exactly what kind of medication but in our village, many people used traditional medicines.	traditionalmedicine
2019-01-01	2019	1998	bscn	m	2	TMS	Tie the area proximally above the area bitten. Remove the teeth of snake if found. And go to hospital for further treatment.	tie, removeteeth, hospital
2019-06-01	2019	1998	bscn	m	1	TMDF	They go to the hospital and sometimes they can go to the mganga wa kienyej (traditional healer) to be treated.	hospital, traditionalmedicine
2019-05-01	2019	1997	bscn	m	1	TMS	They tie above the bitten area so as to prevent the spread of venom to other body parts. Also they apply snake stone that is believed to absorbs snake venom	tie, snakestone
2019-04-01	2019	1999	bscn	m	1	TDF	They went to clinical areas to seek for medical treatment For the care of first Aid some people use rope to held near the bitten area to prevent the spread of venom and other use coins.	hospital, firstaid, tie, coin
2019-03-01	2019	1996	bscn	m	1	TS	Firstly to cut open the bitten area to allow bleeding in order to allow the poisons out. To close the upper part of legs so as to prevent circulation of blood throughout the body.	cutbittenarea, tie
2019-07-01	2019	1997	bscn	m	1	TMDF	Some go to the hospital but mostly use traditional ways to heal the problem.	hospital, traditionalmedicine
2019-08-01	2019	1998	bscn	m	1	TS	They went to traditional healer	traditionalmedicine
2019-09-01	2019	1998	bscn	m	1	TS	They use tradition medicine like AMURA to treat snake bite	traditionalmedicine, traditionalmedicine.amura
2019-10-01	2019	1997	bscn	m	1	TS	They use traditional medicine for treatment because there is no hospital or any healthcare center.	traditionalmedicine, nohospitalavailable
15-2019	2019	1998	bscn	f	1	TS	by giving first aid by tying the patient on area of injury then sending to hospital for further treatment	firstaid, tie, hospital
16-2019	2019	1998	bscn	f	1	TS	They got a quick first aid by tying above the bitten area to prevent the poison from going further and this did not matter whether you are bitten by a poisonous or non poisonous snake.	firstaid, tie
14-2019	2019	1997	bscn	m	1	TS	They use traditional medicine for treatment for reducing and removing effect of such toxic	traditionalmedicine
13-2019	2019	1996	bscn	m	1	TS	Most of people prefer the hospital treatment of the venom	hospital
2019-12-01	2019	1997	bscn	m	2	TR	NA	NA
2019-11-01	2019	1998	bscn	f	2	TS	They went to hospital to remove the venom which accumulates in the body after a snake bite, also to get treatment for the pain.	hospital
23-2019	2019	NA	bscn	m	1	TDF	They go for hospital immediately after bite and other go to local witch doctor to find healing	hospital, traditionalmedicine, firstaid
22-2019	2019	1998	bscn	f	2	TR	When a person bitten by a snake first tend to remove the venomous from the area where are bitten and take a person who bitten with a snake for more treatment in the hospital.	suckoutvenom, hospital
21-2019	2019	1998	bscn	f	2	TMS	Go to hospital, others use traditional medicine for treatment	hospital, traditionalmedicine
20-2019	2019	1998	bscn	m	1	TS	Most go to traditional doctors.	traditionalmedicine
19-2019	2019	1997	bscn	f	1	TS	When people have been bitten with a snake first of all they're being tied to the area above an affected area so as to avoid the spread of poison and also taking of medicine	tie
18-2019	2019	1997	bscn	m	1	TS	They normally ties certain rope or herd thread or even clothes to the upper area above the wound to avoid further venoms spread. They also were using a certain stone with an oval shape that they believes that it absorbs all venoms. But mostly rush to the professional healers (traditional healers). Few rush to hospital.	tie, snakestone, traditionalmedicine, hospital
17-2019	2019	1996	bscn	m	1	TS	They use some procedure for treatment example some use traditional treatment and some are sent to hospital for further treatment.	traditionalmedicine, hospital, tie
30-2019	2019	1985	bscn	m	1	TR	1. Tie the above site 2. Put a snake stone 3. Others use T Shilling 100tz as a snake stone. 4. Go to Health Centre for further treatment	tie, snakestone, coin.100shillingcoin, snakestone, hospital
29-2019	2019	1995	bscn	m	1	TMDF	Always by natural medicines, also by "Jiwe la kunyonya sumu ya nyoka" (stone that absorb snake venom)	traditionalmedicine, snakestone
28-2019	2019	1997	bscn	m	1	TMDF	NA	NA
27-2019	2019	1998	bscn	f	1	TS	Traditionally; some other people uses particular/specific stones for sucking snakes venom, but they do tie first the patient so as to prevent further spread of the venom. And other goes to the hospital for better services.	traditionalmedicine, snakestone, tie, hospital
26-2019	2019	1996	bscn	m	1	TS	To get first aid And then go to hospital for further treatment.	firstaid, hospital, cutbittenarea, tie
25-2019	2019	1997	bscn	m	1	TMDF	Most of them use tradition medicine any mostly few are offered to hospitals	traditionalmedicine, traditionalmedicine.ashes, hospital
24-2019	2019	1995	bscn	m	1	TR	First they take off snake bite teeth and then after they tie the place near the area of injury to prevent circulation of blood around that area which have venom. Finally they send a patient to hospital.	removeteeth, tie, hospital
36-2019	2019	1996	bscn	m	2	TR	Our culture and tradition if people/person get bitten they get treatment in traditional healer and others go to hospital for further treatment.	traditionalmedicine, hospital
35-2019	2019	1995	bscn	m	1	TS	They get treatment from the traditional healers.	traditionalmedicine
34-2019	2019	1996	bscn	m	1	TS	First get the first aid, then taken to the hospital for more treatment	firstaid, hospital
33-2019	2019	1997	bscn	m	1	TS	NA	traditionalmedicine
32-2019	2019	1997	bscn	f	1	TDF	They firstly get first aid by tie above the sites or foot if that has bitten by the snake. And then taken for hospital to get medications and injections in order to remove venom of the snakes	firstaid, tie, hospital
31-2019	2019	1990	bscn	m	2	TR	Some say there is a snake stone; kind of black when you get bitten by a snake you just cut the area squeeze the blood out and put the stone so they believe it absorb the toxic chemical of a snake and when it done with it it drops off the wounded area.	snakestone, cutbittenarea
41-2019	2019	1996	bscn	m	1	TS	They go to hospital for treatment, others use local medicines	hospital, traditionalmedicine
40-2019	2019	1995	bscn	m	1	TS	Some of people they use traditional treatment and medicine before that person send to medical hospital in order to release the pains and snake venom.	traditionalmedicine, hospital
39-2019	2019	1997	bscn	m	1	TS	They always make some chale (skin incision) (natural way) and put snake venomous But in hospital they have a medicine for removing snake venom within a body.	cutbittenarea, hospital
38-2019	2019	1998	bscn	f	2	TDF	They are provided with first aid being roped above the wound and then rushed to the hospital for the treatment.	firstaid, tie, hospital
37-2019	2019	1997	bscn	f	2	TS	Tie tightly a cloth above the bitten area to avoid blood circulation then remove the snake's teeth after there you take a victim to the hospital for further treatment.	tie, removeteeth, hospital
46-2019	2019	1997	bscn	m	1	TMDF	People once are bitten by the snake immediately are send to the hospital for the purpose of removing the snake venomous from the body of the patients in order to save him/her from death	hospital
45-2019	2019	1996	bscn	f	1	TS	First aid should be provided first before a treatment. This involves tying the area above the bitten area to prevent the spread of the dangerous venom.	firstaid, tie
44-2019	2019	1997	bscn	m	2	TDF	Mostly they hold a place before the actual site occur very tightly to prevent the blood flow and cut off to a site to allow bleeding of some venom.	tie, cutbittenarea
43-2019	2019	1996	bscn	m	2	TR	Some are usually put traditional stone which tends to absorb the venoms, and mostly this is applicable in rural area (centres).	snakestone
42-2019	2019	NA	bscn	f	1	TMDF	Locally, the small cuts of the skin are done so as to allow blood to flow out with venom then a certain local medicine is applied ot the part bitten.	cutbittenarea, traditionalmedicine
51-2019	2019	1998	bscn	m	1	TDF	The treatment is first given a first aid; by tie the region of bites, then allowed to go to the hospital for further treatment	firstaid, tie, hospital
50-2019	2019	1995	bscn	m	1	TS	NA	NA
49-2019	2019	1997	bscn	m	2	TMS	Taking them to hospital Using awat of silver and gold coins, applying on the wound.	hospital, coin, coin.silver, coin.gold
48-2019	2019	1997	bscn	m	1	TS	NA	NA
47-2019	2019	1997	bscn	m	1	NA	They use natural medicine such as supernatural power of stone or coin which when placed in the area of bite their absorb all poison.	traditionalmedicine, snakestone, coin
52-2019	2019	1998	bscn	f	1	TMS	First they get first Aid by sucking the poison safely and careful Then they are taken to hospital for more treatment	firstaid, suckoutvenom, hospital
2018-32	2018	1995	bscn	m	1	TMDF	They made incision at bite site to remove venom. Then they tied above the bite site to prevent spread of venom in the body. Then they sent him to hospital for further management.	cutbittenarea, tie, hospital
2018-46	2018	1985	bscn	m	1	TS	NA	NA
2018-55	2018	1996	bscn	m	1	TS	other and most of them they used to go to traditional practitioners and use the traditional methods for getting well	traditionalmedicine, hospital
2018-37	2018	1995	bscn	f	2	TR	NA	NA
2018-42	2018	1996	bscn	m	1	TMDF	It depend with the area of bite if it is lower leg they tie to prevent back flow of blood to upper part and spread of venom.	tie, washwound
2018-40	2018	1996	bscn	f	1	TMS	i) Cut the bitten area and allow blood to flow out. Ii) Tie the area above the bitten part to prevent the venom blood go to the heart.	cutbittenarea, tie
2018-53	2018	1995	bscn	m	2	TR	Most of them do use traditional medicine to treat the area Some cut the bitten area using sterilised razor blade and place 100 shilling believing that it will absorb the poisons.	traditionalmedicine, cutbittenarea, coin, coin.100shillingcoin
2018-58	2018	1995	bscn	m	2	TR	1. They tie above the injured area by using the rubber or rope and then they removal the teeth of the snake by using a blade, they put on the wound the local drug (powder form) and then they send the casualty to hospital.	tie, removeteeth, cutbittenarea, traditionalmedicine, hospital, miscconv, miscconv.avoidmovement
2018-44	2018	1996	bscn	m	1	TMS	Before getting to the hospital, first aid was given by tying above the bitten area to avoid spread of the venom.	tie, hospital
2018-51	2018	1997	bscn	m	1	TMS	a. Other get for prayers b. Other have special stones that put on the bite area and absorb poison. C. Other seek for medication early at hospital.	prayers, snakestone, hospital
2018-11	2018	1997	bscn	f	2	TR	Most have been send to hospital for further medication after the first aid of tie upper more from the area of bite to prevent spread especially in areas of legs and arms.	firstaid, tie, hospital
2018-1	2018	1998	bscn	m	1	TDF	For my tradition there are some herbs/local medicine used immediately if you get bite by snake.	traditionalmedicine, traditionalmedicine.herb
2018-38	2018	1996	bscn	m	2	TR	First their provided first aid before further medical treatment by tying above to the area where bites.	firstaid, tie
2018-29	2018	1994	bscn	m	1	TS	Firstly of all, they look for danger and then they take the clients whom has get snake bite, they tie him beyond the bite and they sent to hospital for medical care.	identifydanger, tie, hospital, traditionalmedicine
2018-30	2018	1985	bscn	f	2	TS	They use special stone for diffuse poison	snakestone
2018-35	2018	1997	bscn	m	1	TMS	According to the site/position of bite they tend to prevent the backward flow of blood to the heart so that the reduce the spread of venom to the body	tie
2018-23	2018	1996	bscn	f	2	TS	If people get bitten by snakes they first provide First Aid to a person before sending a person to the hospital. First Aid might be use some traditional medicine such as traditional stone poisonous absorbers wich kept in a bite site.	firstaid, traditionalmedicine, snakestone, hospital
2018-10	2018	1995	bscn	m	1	TMS	I think they first applied tourniquet to the proximal part to the area of bite to prevent snake venom to spread in the body	tie
2018-24	2018	1997	bscn	f	2	TR	I'm not sure but I have observed that they were tied a string around the bitten area so as to avoid spread of venom, and after that they were sent to the hospital	tie, hospital
2018-21	2018	1995	bscn	f	1	TS	When person get bitten they are tied above the place where have bite and small stone which is so special for pulling the poison of snake is put in the area of bite in order to remove poison.	tie, snakestone
204-2016	2016	1995	bscn	m	1	TS	When someone has a snake bite, they just run to the hospital for treatment.	hospital
217-2016	2016	1992	bscn	m	1	TS	first aid - is to tight above the area where snake bite and the following procedure is to send he/she to the hospital.	tie, hospital
219-2016	2016	1995	other	f	1	TMDF	NA	NA
221-2016	2016	1992	bscn	m	1	TS	Most are traditional treatment in which they use local medicines that absorb the snake poison when applied to the bitten area (wound).	traditionalmedicine
216-2016	2016	1995	bscn	m	2	TR	Went to hospital for treatment	hospital
215-2016	2016	1995	bscn	f	1	TMDF	NA	cutbittenarea
200-2016	2016	1994	other	m	1	TR	They do cover the bitten area wth elastic bandage to avoid spread of poison. Also there are anti-venom applied to the bitten area.	bandage, pav
201-2016	2016	1994	other	m	NA	NA	Tight the place where they being bitten and are sent to the hospital for further treatment, also using antivenom.	tie, hospital, pav
202-2016	2016	1994	other	m	1	TR	They used to tie area above the snake bites and apply traditional medicine on area of bites.	tie, traditionalmedicine
203-2016	2016	1994	bscn	m	1	TS	They seek traditional healers, then hospital if goes severe	traditionalmedicine, hospital, removeteeth
205-2016	2016	1994	bscn	m	1	TMDF	They usually use snake stone for treatment and alleviation of poison.	snakestone
208-2016	2016	1994	bscn	f	1	TS	There is a kind of stone which is atached in the bite site and attach like magnetic where it absorb all toxic after few days stone will fall down as toxic already get out of the body.	snakestone
214-2016	2016	1994	bscn	f	2	TMDF	They get first aid and go to hospital.	firstaid, hospital, identifysnake
210-2016	2016	1992	bscn	m	1	TMDF	The first aid is about to tie the upper part from where the snake bite To apply snake stones,	firstaid, tie, snakestone
59-2014	2014	1980	other	m	1	TR	Sent them to the hospital	hospital
58-2014	2014	1978	other	f	1	TR	They put a black stone and tie above the bitten area and they send patient to hospital for antivenom and care of area of wound. When we receive the patient and give IV drip (Ringers lactate) enough mls in order to remove poison.	snakestone, hospital, pav, hospital.iv, hospital.ringerslactate, firstaid, identifysnake, removeteeth
57-2014	2014	1983	other	f	1	TS	I have experience in our village that when people are bitten by the snake they put stone on the place (snake stones) and they tie the area above with the rope to avoid poison supply. In Tanga region (my work place) people they do the same as in our village plus use of traditional medicine	tie, snakestone, traditionalmedicine
56-2014	2014	1991	bscn	m	1	TS	They tend to tight at upper level of bitten part and then pinch in order to remove blood that contain poisons	tie
55-2014	2014	1987	NA	f	2	TS	Tie the area to cut blood flow to the heart. Then you remove the fangs Wash thoroughly with running water + soap Go for hospital management.	tie, removeteeth, washwound, washwound.soap, hospital, traditionalmedicine
54-2014	2014	1964	other	f	1	TMS	They went to the hospital to get antisnake venom Tie the place bitten to allow bleeding circulate the venom to the body system.	pav, hospital, tie
53-2014	2014	1990	bscn	f	1	TMS	Tie with a rope above bitten part Keep coin (Fifty Tsh) to absorb poison Send to hospital	tie, coin, coin.50shillingcoin, hospital
52-2014	2014	1990	bscn	m	1	TMS	They were wrapped with a cloth tightly ten centimetre from the bite sites before to hospitals/traditional healers. I would wrap him/her with the cloth tightly from the site of bite to stop spread of poisons.	tie, hospital, traditionalmedicine
51-2014	2014	1989	bscn	m	1	TMS	Putting a snake stone in the bite site Tie the area above the bitten area. Then I will send the patient to the hospital	snakestone, tie, hospital
50-2014	2014	1990	other	f	1	NA	They tied the area above the bitten area to avoid transmit of venoms, then the cut with lazor blade the bitten area to let blood out. Then after they were taken to hospital for treatment.	tie, cutbittenarea, hospital
49-2014	2014	1990	bscn	f	1	NA	Tie both side of the bitten area and make a cut of the site to allow blood with poison to come out. Give first aid by tieing the bitten part to prevent spread of poison and taking the client to the hospital.	tie, cutbittenarea, hospital, firstaid
48-2014	2014	1989	bscn	m	1	TMS	They are wrapped with a cloth containing black stone snake as a first aid then send him/her to the hospital.	bandage, snakestone, firstaid, hospital, hospital.iv, hospital.antiallergy, hospital.antiallergy.hydrocortisone
47-2014	2014	1989	other	f	2	TR	They rinse on a running water, they tie beyond the bitten area so as to prevent the poison from spreading. Would just rush the person to hospital.	washwound, washwound.water, tie, hospital, miscconv, miscconv.staycalm, snakestone
46-2014	2014	1982	other	f	1	TS	Uses snake stone	snakestone, hospital
45-2014	2014	1988	bscn	m	1	TR	They use traditional medicines. Further hospitalisation I could wrap a cord in btw the site of bite to obstruct blood flow, maintain wound hygiene Referral to hospital	traditionalmedicine, hospital, tie, miscconv, missconv.maintainhygiene
44-2014	2014	1982	other	f	1	TS	Use snake stone	snakestone
43-2014	2014	1988	other	m	1	TR	Use snakebites stones to help absorb venom Cutting small incisions to the skin and help them bleed to remove venom in the body Tying above the area bitten	snakestone, cutbittenarea, tie
42-2014	2014	1990	bscn	m	1	TMS	They tight the place of the body which got injured with rope. In order to prevent the poison in the blood to move to the head. I will send the snake bite victim to the hospital.	tie, hospital
41-2014	2014	1991	bscn	f	1	TS	They tie with a piece of cloth above the area with snake bite. I will tie him/her with a cloth above the area with snake bite to avoid spread of venom. I will send him/her to the hospital for further investigation.	tie, hospital
40-2014	2014	1991	other	f	1	TS	They use snake stone which absorb the venom of the snake in the blood.	snakestone, firstaid
39-2014	2014	1991	bscn	f	1	TMS	Snake stone. They took that stone and make incision to the bitten area. Then they wrap the area with stone with a piece of cloth. I will tie the area above the bite site, then I will send the victim to the hospital.	snakestone, bandage, hospital
38-2014	2014	1990	bscn	f	2	TR	Traditional treatment, using traditional herbs Tying the area where the bite occurred Send him/her to hospital very quickly after providing him/her some first aid like tying the area where the bite occurred	traditionalmedicine, traditionalmedicine.herb, tie, hospital, firstaid
37-2014	2014	1983	other	f	2	TR	By tying the area to protect the poison to spread.	tie, hospital, hospital.iv, hospital.antiallergy
36-2014	2014	1981	bscn	f	1	TDF	Other treated traditionally, other went to hospital	traditionalmedicine, hospital, snakestone, cutbittenarea
35-2014	2014	1977	bscn	f	2	TS	Cut with a razor blade around the area (small cuts) and tie with piece of cloth above the area of bite to prevent spread of venom. Put a stone which absorbs venom.	cutbittenarea, tie, hospital, snakestone, washwound
34-2014	2014	1988	bscn	m	1	TS	They used the traditional healer to be treated by local medicine. Send him/her to hospital or other known local person who knows how to treat the snakebite.	traditionalmedicine, hospital
33-2014	2014	1990	bscn	m	1	TR	They are treated traditionally using herbs and kind of local stones which are put at the bite site to draw out of poisons from the body. I will give first aid and then advice them go to the hospital, or if possible I can take the patient to the hospital.	traditionalmedicine, traditionalmedicine.herb, firstaid, hospital
32-2014	2014	1990	other	m	1	TMS	They usually refer the patient to hospital but sometimes use egg yolk to put on bitten area. I should tie the upper part over the bitten area to prevent spreading of venom in different part of the body.	hospital, traditionalmedicine, traditionalmedicine.eggyolk, tie
31-2014	2014	1985	bscn	f	1	TDF	Tie the part above the bitten area with a rope They go for traditional medicine which they say is more powerful on expelling the venoms Wash the bitten area with soapy water Take him or her to the hospital	tie, traditionalmedicine, washwound, washwound.soap, hospital
30-2014	2014	1990	other	f	1	NA	For the first aid the bitten area was cut by a sharp clean instrument (razor blade) to let blood out, And the are above the bite was tied up to prevent transmission of blood to other part. Then the client was taken to the hospital for further treatment I could do as I have observed my elder doing to the bite victims	cutbittenarea, tie, hospital
29-2014	2014	1968	bscn	m	1	NA	Apply local herbs (powdered on site) or swallow with water. Apply black stone. Go to hospital.	traditionalmedicine, traditionalmedicine.herb, snakestone, hospital
28-2014	2014	1988	bscn	f	1	NA	Use black stone.	snakestone
27-2014	2014	1981	bscn	f	1	TDF	Put a tourniquet Incise an area of bite and put on a black stone. Others use herbs. I will take the victim to the nearby hospital very quickly.	tie, cutbittenarea, snakestone, traditionalmedicine, traditionalmedicine.herb, hospital
26-2014	2014	1983	other	f	1	TDF	They put stone on site	snakestone, tie, removeteeth
24-2014	2014	1984	other	f	1	TDF	Tie the affected area with a rope then apply a small stone which said to remove the venomous. To take a patient to the hospital.	tie, snakestone, hospital, washwound, pav, hospital.antitetanus, nobandage
22-2014	2014	1989	bscn	m	1	TMS	They use snake stone. Tie above the bite area	snakestone, tie
21-2014	2014	1980	other	m	1	NA	Give snake stone.	snakestone
20-2014	2014	1989	bscn	m	1	TS	They normally have antivenom at their home which they attach to the site bitten. Tie above the area bitten by the snake. Tie above the bitten area to reduce blood flow. Immobilize the person in order to reduce blood flow.	snakestone, tie, miscconv, miscconv.avoidmovement
19-2014	2014	1990	bscn	m	2	TMS	Tie a bitten site just immediately above of it, ensuring that blood do not cross to the upper part of the body.	tie
18-2014	2014	1991	bscn	m	1	TS	Tie on both sides of the bite site to prevent the spread of poison and go to hospital. Take him/her to hospital after first aid.	tie, hospital, firstaid
17-2014	2014	1989	other	m	1	TMS	Put traditional stones which absorbs venom. Take the patient to the hospital after tying the site of bite to avoid spread of venom.	snakestone, hospital, tie
16-2014	2014	1977	other	f	1	TDF	i.v. fluid. Antivenom injection. Nothing.	hospital, hospital.iv, pav, cutbittenarea, snakestone
15-2014	2014	1982	other	m	2	TR	They use snake stone Others go to hospital Send him/her or advice to go to hospital after first aid.	snakestone, hospital, firstaid
14-2014	2014	1989	bscn	m	1	TMS	Use of special stones which is black and it's capable of absorbing poison from the person. To learn on how to take care for snake bite victim including the proper medication to use.	snakestone
13-2014	2014	1988	bscn	m	1	TMS	They make puncture on the area and let blood flow flow out then the rub some medicine (snake stone) to pull out venoms I could bind tightly area above the snake bite and take patient to the hospital for treatment	cutbittenarea, snakestone, tie, hospital
2014-12-01	2014	1990	other	f	2	TS	Send- Cut in a bitten area and remove a teeth if any and if possible tie in the area above the sore to prevent the spread of poison and send the victim to the nearby hospital. Tie above the bitten area if possible, to remove the teeth if any by using razor blade, and apply the available medication.	cutbittenarea, removeteeth, tie, hospital, traditionalmedicine
2014-11-01	2014	1978	other	m	1	TS	Some use stones for sucking the venomous Tie the place bitten by snake to prevent the spread of the venomous I will care him/her according to Ministry of Health and Social Welfare.	snakestone, tie, miscconv, miscconv.guidelines
2014-10-01	2014	1976	NA	f	1	TMS	They use traditional medicine and some went to the Health facility.	traditionalmedicine, hospital, hospital.vaccination, pav
2014-09-01	2014	1984	bscn	f	1	TMS	Use to put black stone in the affected part some days until that stone drop down they believe an individual is okay. Tie the affected area Wash well with water and soap	firstaid, washwound, washwound.soap, hospital, snakestone, tie
2014-08-01	2014	1989	bscn	m	1	TMDF	Before going to hospital they tie above the area where they got bite to prevent the spread of toxic, then they go to hospital I will tie above the area where the client got bite to prevent the spread of poison and then I will seek medical help.	tie, hospital
2014-07-01	2014	1988	other	f	2	TR	wash in running water rush to the hospital Rush the patient to the hospital call for help	washwound, washwound.water, hospital
2014-06-01	2014	1987	other	f	2	TR	Used to tie above the bitten area tightly	tie, pav
2014-05-01	2014	1990	bscn	f	2	TMS	Some did not know what to do and decide to go use herbs to relieve the symptoms, while some go to hospital for treatment.	traditionalmedicine, traditionalmedicine.herb, hospital
2014-04-01	2014	1990	bscn	f	NA	NA	Send him or her to the hospital	hospital, traditionalmedicine, traditionalmedicine.freshdogear
2014-03-01	2014	1985	other	f	2	TR	Wash the bitten site with clean running water and soap then go to hospital	washwound, washwound.water, hospital
2014-02-01	2014	1987	other	f	1	TMS	Use a stone press to the area affected. Tie with rope to the top of the affected area Wash out with water, then send to the hospital.	snakestone, tie, washwound, washwound.water, hospital
2014-01-01	2014	1990	bscn	m	1	TMS	They go to the hospital while others they put snake stone on the bitten area. I would like to send him/her to this hospital the bitten person and providing him or her a first aid services	hospital, snakestone, firstaid, cutbittenarea
138	2015	1993	bscn	m	1	TS	They use local medication e.g. rural Some use hospital medicines e.g. urban	traditionalmedicine, hospital
135	2015	1993	bscn	m	1	TMS	They use special stone so as to prevent the spread of poison to other body parts.	snakestone
129	2015	1994	bscn	m	1	TS	The use of one hundred Shilling which absorbs the venomous from the blood through the site bites Local medicine which removes the venomous from the blood	coin, coin.100shillingcoin, traditionalmedicine
124	2015	1975	other	f	1	TS	1) Application of small stone assumed if it placed at the site with clear all the poison. 2) Going to the traditional healer where he/she chew a certain leaf and then give to you direct mouth to mouth then you give vomitting.	snakestone, traditionalmedicine, traditionalmedicine.herb
120	2015	1993	bscn	m	1	TDF	Traditional medicinal plants like "matembele" (sweet potato leaves) were used but before that, a thread or rope was tied above the bite area and then "jiwe la nyoka" (snake stone) was applied for a belief that it has a tendency to suck venom. A 100 Tsh coin was used in place of Jiwe la Nyoka.	traditionalmedicine, traditionalmedicine.herb, tie, snakestone, coin, coin.100shillingcoin
117	2015	1993	bscn	f	2	TR	Always go to hospital and get the neutralizer of the poison.	hospital, pav
113	2015	1988	other	f	1	TS	Tie area above the bite Suck the venom with traditional medicine Sometimes they go to the hospital	tie, traditionalmedicine, hospital
112	2015	NA	other	m	1	TS	They use herbal drugs after cutting the area.	cutbittenarea, traditionalmedicine, traditionalmedicine.herb
102	2015	1989	bscn	m	1	TS	Removes snake venom by sucking with mouth and tie at proximal part of bitten	suckoutvenom, tie
99	2015	1992	bscn	m	1	TS	Consult local snake bite healers.	traditionalmedicine
98	2015	1993	bscn	f	2	TMS	They normally use traditional method i.e. using snake stones (Jiwe la nyoka) to prevent spread of snake poison to spread to the body.	traditionalmedicine, snakestone
96	2015	1993	bscn	f	2	TDF	NA	NA
93	2015	1994	other	f	2	TMS	Drinking milk and anti-poisonous drugs.	traditionalmedicine, traditionalmedicine.herb, traditionalmedicine.milk
90	2015	1993	bscn	f	1	TS	Remove the teeth if any, wash the area then jiwe (stone) placed there to absorb the poison after the area dressed and the patient sent to hospital	removeteeth, washwound, snakestone, bandage, hospital
84	2015	1992	other	m	2	NA	For the one whom I observed, he was given milk which could help to stop the effects of poison within the body, instead of the snake poison/venom to denature the body protein, denatured the milk protein.	traditionalmedicine, traditionalmedicine.milk
83	2015	1992	other	m	1	TMDF	Use traditional medicine like use of snake stone which can remove venomous from the blood and after that get to hospital.	traditionalmedicine, snakestone
79	2015	NA	bscn	m	1	TR	Tie a rope above the bite site and transmit to the traditional healer or hospital	tie, traditionalmedicine, hospital
78	2015	1992	bscn	m	1	TMDF	they apply snake stone which act as antivenom for venom.	snakestone
77	2015	1994	bscn	f	1	TMDF	Some go to hospital and some use traditional medicines e.g. herbs	hospital, traditionalmedicine, traditionalmedicine.herb
73	2015	1993	bscn	f	1	TMS	They first get First Aid for instance tying the upper and below part of bite after that they get to hospital.	firstaid, tie, hospital
72	2015	1992	bscn	m	1	TS	Most of them attending to hospital for treatment but after tourniquet the upper part of bitten site & remove the snake venom.	hospital, tie, suckoutvenom
67	2015	1993	bscn	f	1	TS	1st they have first aid, this is through tying the most upper part from the bitten part of the body in order to prevent the spread of venom, then they take antivenom (spread of venom to all over the body).	firstaid, tie, pav
66	2015	1994	bscn	f	1	TMS	Applying tourniquet i.e. perform first aid Get help from the hospital.	tie, firstaid, hospital
65	2015	1993	bscn	m	2	TMS	They use "jiwe la nyoka" (snake stone) to absorb the poison or sometimes they use coin to do so as a first aid and later on to the health center for more treatment.	snakestone, coin, hospital
64	2015	1992	bscn	m	1	TS	They treated by removing venom that (teeth) and placed with coin of Tsh 100 1= and given milk	removeteeth, suckoutvenom, coin, coin.100shillingcoin, traditionalmedicine, traditionalmedicine.milk
63	2015	1993	bscn	m	1	TDF	Most they applied black stone.	snakestone
62	2015	1994	other	f	1	TMDF	Some they use medicine and drugs which reduce some pain Some snakes has no treatment, either to cut the leg or hand is a treatment They applying snake stone.	medicine, amputation, snakestone
59	2015	1992	other	m	2	TS	Many people out there in my home use traditional methods for treatment. And that is snake stone. That stone contain fresh milk from cow or goat (Boiled in milk)	traditionalmedicine, snakestone, snakestone.milk, traditionalmedicine.milk
55	2015	1982	other	f	2	TR	1) Tying above the bite site. 2) Others ties then make incision at bite site using razor blade then they suck by mouth. 3) They put snake stone then they go to the hospital.	tie, cutbittenarea, suckoutvenom, snakestone, hospital
48	2015	1987	other	f	1	TMS	Was given antirabies	hospital, hospital.antirabies
36	2015	1986	bscn	f	2	TR	Putting a snake stone, or coin	snakestone, coin
35	2015	1983	other	f	1	TS	They go to hospital.	hospital, snakestone, tie
33	2015	1991	bscn	m	1	TMS	They apply a firm pressure with clothes to stop rapid flowing of blood to central part of the body.	tie
30	2015	1991	bscn	f	NA	TDF	Immediately after being bitten they tie the area above the affected one.	tie
28	2015	1990	bscn	m	1	TS	Used coins to remove toxins	coin
27	2015	1986	other	f	1	TMDF	They put those black stones, I think are charcoals which they say they absorb all venom after cutting small cuts on area of injury, and some sucks the blood around the area and go to hospital	snakestone, snakestone.charcoal, cutbittenarea, suckoutvenom, hospital, miscconv, miscconv.notie
37	2015	1969	other	f	1	TS	They use local treatment ie so called "jiwe la nyoka" (snake stone) and others got to hospital for more treatment.	snakestone, hospital
38	2015	1990	bscn	m	1	TMDF	Apply snake stone or coin around the bitten area.	snakestone, coin
42	2015	1990	bscn	m	1	TMDF	To tie the above bitten area. Put a black stone (poison absorbing stone)	tie, snakestone
43	2015	1992	bscn	m	1	TDF	In our community we had a herbalist who could give some black ashes and the victims get healed completely Also I have seen people visits health centre where they are given medication. But traditional treatment was best.	traditionalmedicine, traditionalmedicine.herb, hospital, traditionalmedicine.ashes
26	2015	1983	other	f	2	NA	Tie with the rope above the area where snake bite Use black stone to absorb the venom Drink Milk	tie, snakestone, traditionalmedicine, traditionalmedicine.milk
25	2015	1977	other	m	1	TMDF	1) They used to tie the foot to avoid transmission of poison through blood system to the heart that may lead to disease 2) They apply a stone onto the bite area to absorb the poison. 3) Finally they may go to hospital for more care.	tie, snakestone, hospital
24	2015	1985	other	f	1	TMDF	They tie the area above with tourniquet to prevent toxin to spread to the heart. Then they go to hospital for antivenoms.	tie, hospital
22	2015	1980	bscn	m	1	TDF	Applying tourniquet above the site of bite. Put a snake stone (black stone) for absorbing the poison of the snake	tie, snakestone
21	2015	1980	bscn	f	1	TS	They cuff the area for bandage after there they send the patient to hospital for immediately care.	tie, hospital
20	2015	1979	bscn	f	1	TMS	Normally use a local stones to put on the affected site in order to draw or to remove site poison. This normally done after tying affected site with rope in order to prevent the spread of snake poison.	snakestone, tie
11	2015	1992	bscn	f	1	TMS	They use a tourniquet to prevent spread of venom to the heart, and they attach black stone, at the site of bite, to remove the venom.	tie, snakestone
4	2015	1991	bscn	m	1	TS	Mostly they use local medicine from traditional healer.	traditionalmedicine
1	2015	1980	other	f	2	TS	They treated by using herbs.	traditionalmedicine, traditionalmedicine.herb
