# Supplementary material for: Snakebite Treatment in Tanzania: Identifying Gaps in Community Practices and Hospital Resources
Source: Int J Environ Res Public Health. 2022 Apr 13;19(8):4701. doi: 10.3390/ijerph19084701 (PMC9024466; doi:10.3390/ijerph19084701)
Supplement: Supplementary file 1 [file ijerph-19-04701-s001.zip › S2.xlsx]

## Sheet: Sheet1
ID (cleaned)	IV	AR	MOH	PAV	WBC	hrstohospital	what was done	other	death	lastingdamage	explaindamage
24-2017	NA	NA	NA	NA	NA	NA	b, c, d, e, f, g, h	analgesic	NA	NA	NA
25-2017	NA	NA	NA	NA	NA	NA	c, f	NA	n	NA	NA
23-2017	NA	NA	NA	NA	NA	NA	b, g	NA	n	NA	NA
26-2017	n	n	n	n	n	NA	b, c, g	NA	n	NA	NA
28-2017	NA	NA	NA	NA	NA	0.5	g	NA	y	NA	NA
30-2017	NA	NA	NA	NA	NA	NA	c	NA	NA	NA	NA
31-2017	NA	NA	NA	NA	NA	0.5	b, c, d, f, g	NA	n	y	NA
32-2017	NA	NA	NA	NA	NA	48	c	NA	n	y	amputation, amputation.leg
20-2017	y	n	n	n	n	0.25	a, b, c, f, g	NA	n	y	NA
21-2017	NA	NA	NA	NA	NA	NA	b, c, f, g	NA	NA	NA	NA
22-2017	n	n	y	y	n	2	c	NA	n	y	NA
27-2017	y	y	y	y	y	1.5	c, g, h	removeteeth	n	n	NA
29-2017	y	n	n	n	y	0.5	a, b, c	NA	n	NA	NA
33-2017	y	n	n	n	n	5.5	b, c, d, g	NA	n	y	amputation, amputation.gangrene
34-2017	y	n	n	n	y	6	f, g, h	analgesic	n	n	NA
109-2016	y	y	n	y	y	NA	NA	NA	NA	NA	NA
238-2016	y	y	n	n	n	24	b	NA	y	NA	NA
237-2016	y	n	n	y	n	1	d, b	NA	n	n	NA
236-2016	NA	NA	NA	NA	NA	0.25	c, d, g	NA	NA	NA	NA
207-2016	y	y	y	y	y	NA	NA	NA	NA	NA	NA
206-2019	NA	NA	NA	NA	NA	0.5	d	NA	n	y	NA
138	n	n	y	n	n	4	g	NA	n	n	NA
135	NA	NA	NA	NA	NA	5	g, c	NA	n	n	NA
129	y	y	y	y	y	0.75	d, c	NA	n	y	injuryduringteethremoval
124	y	n	n	n	n	1	c, g	NA	n	n	NA
120	NA	NA	NA	NA	NA	NA	a, d, f, g, h	removeteeth, identifybitesite, wrapwound	n	NA	NA
117	NA	NA	NA	NA	NA	5	g	NA	n	y	NA
113	y	y	y	y	y	2	d, f, g, c	NA	n	n	NA
112	NA	NA	NA	NA	NA	3	c, d, g	NA	n	n	NA
102	n	y	y	y	y	24	a, g, c, h	removeteeth, suckvenom	n	n	NA
99	n	n	n	n	n	5	b, g	wrapwound	n	y	NA
98	n	n	n	n	n	NA	NA	NA	NA	NA	NA
93	NA	NA	NA	NA	NA	1	c, f, g	NA	n	n	NA
90	NA	NA	NA	NA	NA	NA	b, c, f, g, h	tourniquetaboveandbelowbitesite	n	y	NA
84	NA	NA	NA	NA	NA	1	c	NA	n	n	NA
83	NA	NA	NA	NA	NA	NA	g	NA	n	NA	NA
79	NA	NA	NA	NA	NA	0.75	c	NA	NA	NA	NA
78	NA	NA	NA	NA	NA	NA	g	NA	n	y	NA
77	NA	NA	NA	NA	NA	30	g	NA	n	n	NA
73	NA	NA	NA	NA	NA	3	c, d	NA	n	n	NA
72	NA	NA	NA	NA	NA	4	c	NA	n	NA	NA
67	NA	NA	NA	NA	NA	NA	c, g	NA	n	n	NA
66	NA	NA	NA	NA	NA	NA	c	NA	n	n	NA
65	NA	NA	NA	NA	NA	2	g	NA	n	NA	NA
64	NA	NA	NA	NA	NA	32	g, h	NA	n	y	necrotic
63	y	NA	NA	NA	NA	0.75	b, c, g	NA	n	n	NA
62	NA	NA	NA	NA	NA	NA	b, d, g, h	kerosine	n	n	NA
59	NA	NA	NA	NA	NA	NA	f, c	NA	n	y	psychologicaldamage
55	y	y	n	n	n	NA	h	NA	y	NA	NA
48	y	y	y	y	y	NA	b, d, f	NA	y	NA	NA
36	y	y	y	n	y	NA	c, d, g	NA	y	n	NA
35	NA	NA	NA	NA	NA	NA	b, c, d, g	NA	y	n	diedtoofarawayhospital
33	NA	NA	NA	NA	NA	1	c, b	NA	n	n	NA
30	NA	NA	NA	NA	NA	NA	c	NA	n	n	NA
28	n	n	n	n	n	NA	e	NA	NA	NA	NA
27	NA	NA	NA	NA	NA	NA	NA	NA	NA	NA	NA
37	y	n	y	y	y	6	c	NA	y	NA	NA
38	NA	NA	NA	NA	NA	NA	c, f, g, h	removeteeth	n	n	NA
42	n	n	n	y	y	1	c, g	NA	n	n	NA
43	NA	NA	NA	NA	NA	0.5	f	NA	n	n	NA
26	y	y	y	y	y	38	c, d, f, h, b	drinkfreshmilk	n	NA	NA
25	y	y	n	n	y	4	c, e, g, h	kerosine	n	n	NA
24	y	y	n	n	n	NA	c	NA	n	NA	NA
22	y	y	y	n	n	2	b, h, c	NA	n	n	NA
21	y	y	n	y	y	2	b, c, g	NA	n	n	NA
20	y	y	n	n	n	0.5	c, d	NA	y	NA	NA
11	NA	NA	NA	NA	NA	NA	NA	NA	NA	NA	NA
4	NA	NA	NA	NA	NA	NA	g	NA	n	n	scar
1	y	y	y	n	n	3	c, d, g	NA	n	NA	referredforantivenom
