# Supplementary material for: Snakebite Treatment in Tanzania: Identifying Gaps in Community Practices and Hospital Resources
Source: Int J Environ Res Public Health. 2022 Apr 13;19(8):4701. doi: 10.3390/ijerph19084701 (PMC9024466; doi:10.3390/ijerph19084701)
Supplement: Supplementary file 1 [file ijerph-19-04701-s001.zip › S4.csv]

Allopathic	Numberofpeople
Hospitalization	150
First aid (unspecified)	40
Antivenom	16
Remove snake fangs from wound	14
Bandage the wound	6
Identify the snake	6
Miscellaneous allopathic treatments	8
