# Supplementary material for: Snakebite Treatment in Tanzania: Identifying Gaps in Community Practices and Hospital Resources
Source: Int J Environ Res Public Health. 2022 Apr 13;19(8):4701. doi: 10.3390/ijerph19084701 (PMC9024466; doi:10.3390/ijerph19084701)
Supplement: Supplementary file 1 [file ijerph-19-04701-s001.zip › S5.csv]

Traditional	Numberofpeople
Tourniquet	138
Snake stone	119
Traditional healer	103
Incision of the bitten area	44
Coin	22
Wash the wound	13
Suction the venom	13
